# Supplementary material for: Protein Phosphorylation Alterations in Myotonic Dystrophy Type 1: A Systematic Review
Source: Int J Mol Sci. 2023 Feb 4;24(4):3091. doi: 10.3390/ijms24043091 (PMC9965115; doi:10.3390/ijms24043091)
Supplement: Supplementary file 1 [file ijms-24-03091-s001.zip]

Archive with 3 entries (3 files):
- Protein phosphorylation in DM1 Systematic Review_SearchStrategy.pdf
- Supplementary Figures.pdf
- Supplementary Table_Revised Costa el al FINAL.pdf
